# Supplementary material for: Revision of the South American window fly genus Heteromphrale Kröber, 1937 (Diptera, Scenopinidae)
Source: Zookeys. 2011 Mar 1;(84):39–57. doi: 10.3897/zookeys.84.774 (PMC3088067; doi:10.3897/zookeys.84.774)
Supplement: XML Treatment for Heteromphrale [file zookeys.84.774-treatment1.xml]

<!DOCTYPE tp:taxon-treatment
  PUBLIC "-//TaxonX//DTD Taxonomic Treatment Publishing DTD v0 20100105//EN" "tax-treatment-NSO.dtd">
<tp:taxon-treatment xmlns:tp="http://www.plazi.org/taxpub"><tp:treatment-meta><mixed-citation publication-type="journal"><person-group><name><surname>Winterton</surname><given-names>Shaun L.</given-names></name><name><surname>Gaimari</surname><given-names>Stephen D.</given-names></name></person-group><article-title>Revision of the South American window fly genus <italic>Heteromphrale</italic> Kröber, 1937 (Diptera, Scenopinidae)</article-title><source>Zookeys</source><day>1</day><month>3</month><year>2011</year><volume>2011</volume><issue>84</issue><fpage>39</fpage><lpage>57</lpage><pub-id pub-id-type="doi">10.3897/zookeys.84.774</pub-id></mixed-citation></tp:treatment-meta><tp:nomenclature><tp:taxon-name>
                        <tp:taxon-name-part taxon-name-part-type="genus">Heteromphrale</tp:taxon-name-part>
                    </tp:taxon-name><tp:taxon-authority>Kröber</tp:taxon-authority><tp:nomenclature-citation-list><tp:nomenclature-citation><tp:taxon-name>Heteromphrale</tp:taxon-name><comment><xref ref-type="bibr" rid="B12">Kröber 1937</xref>: 221. – <xref ref-type="bibr" rid="B4">Hardy 1966</xref>: 1; <xref ref-type="bibr" rid="B7">Kelsey 1969</xref>: 286; <xref ref-type="bibr" rid="B8">1971</xref>: 284; <xref ref-type="bibr" rid="B9">1973</xref>: 332; <xref ref-type="bibr" rid="B23">Woodley 2009</xref>: 651. Type species (by original designation): <tp:taxon-name>Pseudatrichia chilensis</tp:taxon-name><xref ref-type="bibr" rid="B11">Kröber 1928</xref>: 31.</comment></tp:nomenclature-citation></tp:nomenclature-citation-list></tp:nomenclature><tp:treatment-sec sec-type="Diagnosis"><title>Diagnosis.</title><p><italic>Body length:</italic> 2.5–4.0 mm [male], 2.7–5.0 mm [female]. Cream-white with yellowish-brown suffusion; eyes contiguous in male, frons broader than ocellar tubercle in female; antennal flagellum approximately twice length of scape and pedicel combined, attenuate and pyriform, notched apically; scutum light brown to dark grey, with cream-white to yellow patches marginally (pale area often more extensive in female); entire thorax overlain with glaucous pubescence; wing vein M<sub>1</sub> meeting vein R<sub>5</sub>, forming closed petiolate cell r<sub>5</sub>; R<sub>4</sub> branching from r<sub>5</sub> along basal half of cell R<sub>5</sub>; abdomen with tergites either dark brown-grey with pale white to yellow band posteriorly, or vivid white with orange-brown suffusion laterally (and medially in female); tergite 2 sensory setae well defined (<xref ref-type="fig" rid="F1">Fig. 1</xref>); male epandrium split medially as two sclerites, halves sub-quadrangular with posterior margins flared or tapered laterally, or large and globose; epandrium not completely covering gonocoxite ventrally; gonocoxite and aedeagus extended anteriorly from anterior margin of epandrium a relatively short distance; gonocoxite irregular, largely reduced, with strongly sclerotized dorsal process; gonocoxal apodeme relatively thickened; hypandrium as paired lobes, size and shape variable, with margin of setae, but no large setal brushes; lateral aedeagal bulb present; distiphallus bifid, recurved dorsally at base or straight, slender or slightly thickened, arms parallel or divergent. Female sternite 8 longer than tergite 8, almost level with cerci, broadly rounded or weakly emarginate (not forming distinct lobes posterolaterally); 6–7 acanthophorite spines present on lobes of well defined tergite 9+10; furca ring-like, dark-sclerotized; spermathecae paired, sclerotized and irregular-shaped; spermathecal sac simple, minute, elongate.</p><fig id="F1" position="float" orientation="portrait"><label>Figure 1.</label><caption><p><tp:taxon-name>Heteromphrale chilensis</tp:taxon-name> (Kröber): Scanning electron micrograph of tergite 2 sensory setal patch.</p></caption><graphic xmlns:xlink="http://www.w3.org/1999/xlink" xlink:href="ZooKeys-084-039-g001.jpg" position="float" orientation="portrait" xlink:type="simple"/></fig></tp:treatment-sec><tp:treatment-sec sec-type="Comments"><title>Comments.</title><p><tp:taxon-name>Heteromphrale</tp:taxon-name> is closely related to <tp:taxon-name>Brevitrichia</tp:taxon-name>, a genus found primarily in western North America and throughout Central America (<xref ref-type="bibr" rid="B7">Kelsey 1969</xref>; <xref ref-type="bibr" rid="B23">Woodley 2009</xref>). <tp:taxon-name>Heteromphrale</tp:taxon-name> can be differentiated from <tp:taxon-name>Brevitrichia</tp:taxon-name> by the shape of sternite 8 in the female (apically emarginate with rounded posterolateral lobes in <tp:taxon-name>Brevitrichia</tp:taxon-name>), male distiphallus short and thick (relatively long and thread-like in <tp:taxon-name>Brevitrichia</tp:taxon-name>) and the distiphallus straight (highly reflexed basally in <tp:taxon-name>Brevitrichia</tp:taxon-name>). The distiphallus of <tp:taxon-name>Brevitrichia</tp:taxon-name> can be greatly elongated, with the basiphallus reflexed upon itself up to 180° as found in the proratine genus <tp:taxon-name>Cyrtosathe</tp:taxon-name> Winterton &amp; Metz, 2005 (<xref ref-type="bibr" rid="B20">Winterton and Metz 2005</xref>). This complex arrangement of the distiphallus in <tp:taxon-name>Brevitrichia</tp:taxon-name> often projects anteriorly into the abdominal cavity and is supported by aedeagal guides formed by paired, blade-like extensions of the hypoproct; the aedeagus is largely contained within the genitalic capsule in <tp:taxon-name>Heteromphrale</tp:taxon-name>, with hypoproct extensions absent. The distinct dorsal processes (physically ventral) on the gonocoxites of <tp:taxon-name>Heteromphrale</tp:taxon-name><!--PageBreak--> (<xref ref-type="fig" rid="F2">Figs 2</xref>–<xref ref-type="fig" rid="F3">3</xref>) are similar to those found in some species of <tp:taxon-name>Propebrevitrichia</tp:taxon-name> Kelsey, 1969 (see <xref ref-type="bibr" rid="B19">Winterton 2005</xref>) and indicate a likely close relationship between these genera.</p></tp:treatment-sec><tp:treatment-sec sec-type="Distribution"><title>Distribution.</title><p>Southern South America; recorded from Uruguay, Chile and Argentina.</p></tp:treatment-sec><tp:treatment-sec sec-type="Included species"><title>Included species.</title><p><tp:taxon-name>Heteromphrale blanca</tp:taxon-name> sp. n., <tp:taxon-name>Heteromphrale chilensis</tp:taxon-name> (Kröber) and <tp:taxon-name>Heteromphrale cyanops</tp:taxon-name> (Edwards).</p></tp:treatment-sec><tp:treatment-sec sec-type="Key to Heteromphrale species"><title>Key to <tp:taxon-name>Heteromphrale</tp:taxon-name> species</title><table-wrap content-type="key" position="anchor" orientation="portrait"><table><tbody><tr><td rowspan="1" colspan="1">1</td><td rowspan="1" colspan="1">Scutum with glabrous, glossy dorsocentral area (circular in male, linear in female) (<xref ref-type="fig" rid="F5">Fig. 5C, D</xref>); basal antennal flagellomere abruptly pear-shaped; mouthparts tiny, much smaller than oral cavity; female frons with extensive pile (<xref ref-type="fig" rid="F4">Fig. 4C</xref>); abdomen distinctly matte white with brown suffusion laterally and ventrally (<xref ref-type="fig" rid="F7">Fig. 7A, B</xref>), transverse brown line anterior to dark brown spot encompassing tergite 2 sensory patch</td><td rowspan="1" colspan="1"><tp:taxon-name>Heteromphrale chilensis</tp:taxon-name> (Kröber)</td></tr><tr><td rowspan="1" colspan="1">–</td><td rowspan="1" colspan="1">Scutum with uniform covering of pubescence, lacking a glabrous or glossy mark (<xref ref-type="fig" rid="F5">Fig. 5A, B, E, F</xref>); basal antennal flagellomere more conical-shaped, tapering evenly; mouthparts usually normal-sized, nearly filling oral cavity; female frons with less extensive pile; abdomen in both sexes more extensively dark brown, with white only on posterior margins of tergites (<xref ref-type="fig" rid="F6">Figs 6A–B</xref>, <xref ref-type="fig" rid="F8">8A–B</xref>)</td><td rowspan="1" colspan="1">2</td></tr><tr><td rowspan="1" colspan="1">2</td><td rowspan="1" colspan="1">Wing with vein R<sub>4</sub> diverging from vein R<sub>5</sub> at point in basal quarter of cell R<sub>5</sub> (<xref ref-type="fig" rid="F8">Fig. 8B</xref>); tergite 2 sensory patch as relatively small single patch, slightly narrowed; male epandrium enlarged, bulbous, without distal fringe of long, white setae on posterior edge (<xref ref-type="fig" rid="F3">Figs 3A–B</xref>, <xref ref-type="fig" rid="F8">8A</xref>, <xref ref-type="fig" rid="F10">10C</xref>); female sternite 8 shallowly emarginate posteriorly and without a fringe of long setae; acanthophorite spines stout (<xref ref-type="fig" rid="F9">Fig. 9G–H</xref>)</td><td rowspan="1" colspan="1"><tp:taxon-name>Heteromphrale cyanops</tp:taxon-name> (Edwards)</td></tr><tr><td rowspan="1" colspan="1">–</td><td rowspan="1" colspan="1">Wing with vein R<sub>4</sub> diverging from vein R<sub>5</sub> at point between one-quarter and one-half of cell R<sub>5</sub> (<xref ref-type="fig" rid="F6">Figs 6A, B</xref>); tergite 2 sensory patch large and distinct, divided into two small patches with setae directed medially; male epandrium not bulbous, size subequal to preceding abdominal segment, with distal fringe of long white setae on posterior edge (<xref ref-type="fig" rid="F2">Fig. 2A, B</xref>, <xref ref-type="fig" rid="F10">10A</xref>); female sternite 8 distally rounded with dense long thin setae apicolaterally and distally; acanthophorite spines thin and wispy (<xref ref-type="fig" rid="F9">Fig. 9A–C</xref>)</td><td rowspan="1" colspan="1"><tp:taxon-name>Heteromphrale blanca</tp:taxon-name> sp. n.</td></tr></tbody></table></table-wrap></tp:treatment-sec><tp:taxon-treatment><tp:treatment-meta><mixed-citation publication-type="journal"><person-group><name><surname>Winterton</surname><given-names>Shaun L.</given-names></name><name><surname>Gaimari</surname><given-names>Stephen D.</given-names></name></person-group><article-title>Revision of the South American window fly genus <italic>Heteromphrale</italic> Kröber, 1937 (Diptera, Scenopinidae)</article-title><source>Zookeys</source><day>1</day><month>3</month><year>2011</year><volume>2011</volume><issue>84</issue><fpage>39</fpage><lpage>57</lpage><pub-id pub-id-type="doi">10.3897/zookeys.84.774</pub-id></mixed-citation></tp:treatment-meta><tp:nomenclature><tp:taxon-name>
                        <tp:taxon-name-part taxon-name-part-type="genus">Heteromphrale</tp:taxon-name-part>
                        <tp:taxon-name-part taxon-name-part-type="species">blanca</tp:taxon-name-part>
                    <object-id xmlns:xlink="http://www.w3.org/1999/xlink" xlink:type="simple">urn:lsid:zoobank.org:act:4C0F6BCB-3DA3-43E0-BEA8-09C6566B93F9</object-id>
                    </tp:taxon-name><tp:taxon-status xmlns:xlink="http://www.w3.org/1999/xlink" xlink:type="simple">sp. n.</tp:taxon-status><xref ref-type="fig" rid="F2">Figures 2A–B</xref><xref ref-type="fig" rid="F4">4A–B</xref><xref ref-type="fig" rid="F5">5A–B</xref><xref ref-type="fig" rid="F6">6</xref><xref ref-type="fig" rid="F9">9A–C</xref><xref ref-type="fig" rid="F10">10A</xref></tp:nomenclature><tp:treatment-sec sec-type="Type material"><title>Type material.</title><sec sec-type="Holotype"><title>Holotype</title><p>male, “ARGENTINA. La Rioja Prov., Departamento Famatina, 12 km N Pituil, 4,135 ft; 20-X-1997, M.E. Irwin, F.D. Parker, S. Roig, malaise, -28°30'54.36, -67°20'20.04” / “Schlinger Foundation Argentina Expedition, November <!--PageBreak-->1997, ME Irwin, F.D. Parker &amp; S. Roig” / “HOLOTYPUS ♂ <tp:taxon-name>Heteromphrale blanca</tp:taxon-name> Winterton &amp; Gaimari” [red label]. (MEI165196) (CASC, point mounted, excellent condition).<!--PageBreak--></p></sec><sec sec-type="Paratypes"><title>Paratypes.</title><p>ARGENTINA: <bold>La Rioja Province:</bold> Departamento Famatina, 12 km N Pituil, 4135 ft. [1260 m], -28°30'54.36, -67°20'20.04, 15.X.1997, M.E. Irwin, F.D. Parker &amp; S. Roig, ex. Malaise trap [1 male (CASC)] (MEI165195); 2 females (CASC) (MEI165197, 165198)]; on leaves of <tp:taxon-name>Prosopis</tp:taxon-name> tree [1 male (CSCA)]; 53 km from Villa Unión, Route 40, Pedregosa River, 27.XI.1976, ex. sweeping <tp:taxon-name>Prosopis chilensis</tp:taxon-name> [1 female (USNM)]; Departamento Famatina, 12 km N Pituil, 4135 ft. [1260 m], -28°30'54.36, -67°20'20.04, 15.X.1997, M.E. Irwin, F.D. Parker &amp; S. Roig, ex. Malaise <!--PageBreak--><!--PageBreak-->trap [1 male (DEI)] (MEI165199); <bold>Tucuman Province:</bold> 8 km NW Amaichá del Valle, 1847 m, -26°32.35', -65°58.37', 22–25.X.2003, M.E. Irwin &amp; F.D. Parker, ex. Malaise trap in ravine [1 male (CSCA); 1 male (USNM)]. <bold>Salta Province:</bold> 10 km S Cafayete, 26.X–13.XI.2003, M.E. Irwin, F.D. Parker, -26.1514°, -65.9586°, 1644 m, Malaise in <tp:taxon-name>Prosopis</tp:taxon-name> covered dunes [1 female (CSCA)] (MEI165204).</p></sec></tp:treatment-sec><tp:treatment-sec sec-type="Diagnosis"><title>Diagnosis.</title><p>Antennal flagellum dark brown to black, conical and evenly tapered distally; mouthparts normal, nearly filling oral cavity; scutum without glabrous dorsocentral patches; wing with vein R<sub>4</sub> diverging from vein R<sub>5</sub> at point between one-quarter and one-half of cell R<sub>5</sub>; abdomen dark with pale posterior band on tergites 2–5; tergite 2 sensory patch distinct as two small patches; male epandrium not bulbous, dense fringe of white setae along posterior margin; hypandrium lobes relatively large and sub-triangular; distiphallus with arms parallel; lateral aedeagal bulbs relatively large; female sternite 8 posterior edge rounded; acanthophorite spines elongate and finely tapered, wispy.</p></tp:treatment-sec><tp:treatment-sec sec-type="Description"><title>Description.</title><p>Body length: 2.5–4.0 mm [male], 2.7–4.2 mm [female]. <italic>Head</italic> (<xref ref-type="fig" rid="F4">Figs 4A–B</xref>, <xref ref-type="fig" rid="F5">5A–B</xref>). Frons, parafacial, face and gena cream-white to yellow; female frons with tan suffusion dorsomedially and surface slightly furrowed medially, sparsely distributed with small, pale setae; male frons with whitish pubescence and dark where eyes are proximate; occiput with yellow suffusion marginally, black medially; face white; flagellum brown to black; scape pale yellow; pedicel yellowish-tan with a few minute pale setae; mouthparts normal-sized, nearly filling oral cavity; pale yellow, including prementum, labellum, labellar setae, and small cylindrical palpus. <italic>Thorax</italic> (<xref ref-type="fig" rid="F5">Figs 5A–B</xref>, <xref ref-type="fig" rid="F6">6</xref>). Scutum black to grey, small pale yellow areas marginally (postpronotal lobe, notopleuron and supra-alar area), more extensive in female and additionally with yellow on anterior part of scutum adjacent to postpronotum, on postalar callus, and medially on posterior part of scutum; entire thorax overlain with dense glaucous pubescence; scutellum dark medially, yellow marginally (yellow area more extensive in female); scutum without pale setae, some present on postpronotal lobe, anepisternum and katepisternum; prosternum yellow; proepisternum and proepimeron yellow, sometimes with brown on posterior part; anepisternum grey pubescent, yellow in upper part; katepisternum grey pubescent, yellow in posterodorsal corner (in female, along most of dorsal margin); anepimeron grey pubescent anteriorly, yellow posteriorly; meron grey pubescent, except yellow dorsally; coxae light brown to orange; legs tan to dark yellow-orange; distal tarsomeres darker than rest of leg; haltere stem brown, knob white with brown suffusion dorsally; wing venation pale yellow; vein R<sub>4</sub> diverging from R<sub>5</sub> at point between one-quarter and one-half of cell R<sub>5</sub>. <italic>Abdomen</italic> (<xref ref-type="fig" rid="F6">Fig. 6</xref>). Segments dark brown-grey with pale white-yellow band posteriorly; sternites dark brown-grey; sparse pale setae on most segments; tergite 2 sensory patch large and distinct, divided medially into two small patches, patch concolorous with rest of tergite. <italic>Male genitalia</italic> (<xref ref-type="fig" rid="F2">Figs 2A–B</xref>, <xref ref-type="fig" rid="F10">10A</xref>). Epandrium sub-quadrangular, outer margins tapered, dark brown in basal half and pale yellow in distal half, white setal fringe along margin; hypandrium lobes relatively large, triangular; gonocoxite with darkly sclerotized, narrowly acuminate, dorsal process; gonostylus complex, apparently fused to gonocoxites<!--PageBreak-->, with posteriorly directed margin fringed with setae, and hook-like process dorsally, inner lobe triangular and fused medially; gonocoxal apodeme broadly flattened, curved medially; ejaculatory apodeme relatively elongate, directed anteriorly; lateral aedeagal bulbs large, round; distiphallus elongate, arms proximate and parallel, broadly curved ventrally at base then straight along distal length. <italic>Female genitalia</italic> (<xref ref-type="fig" rid="F9">Fig. 9A–C</xref>). Sternite 8 with posterior edge rounded, with posterolateral part fringed with long wispy setae; acanthophorite spines elongate and curved, becoming wispy and hair-like.</p><fig id="F2" position="float" orientation="portrait"><label>Figure 2.</label><caption><p><tp:taxon-name>Heteromphrale</tp:taxon-name> spp. Male genitalia: <bold>A</bold> <tp:taxon-name>Heteromphrale blanca</tp:taxon-name> sp. n.: dorsal view <bold>B</bold> same, lateral view <bold>C</bold> <tp:taxon-name>Heteromphrale chilensis</tp:taxon-name> (Kröber): dorsal view <bold>D</bold> same, lateral view. Scale line = 0.2 mm. Abbreviations: <bold>d</bold> distiphallus <bold>e</bold> epandrium <bold>g</bold> gonocoxite <bold>ga</bold> gonocoxal apodeme <bold>gs</bold> gonostylus <bold>h</bold> hypandrium <bold>hy</bold> hypoproct <bold>lab</bold> lateral aedeagal bulb <bold>va</bold> ventral apodeme of parameral sheath.</p></caption><graphic xmlns:xlink="http://www.w3.org/1999/xlink" xlink:href="ZooKeys-084-039-g002.jpg" position="float" orientation="portrait" xlink:type="simple"/></fig><fig id="F3" position="float" orientation="portrait"><label>Figure 3.</label><caption><p><tp:taxon-name>Heteromphrale cyanops</tp:taxon-name> (Edwards). Male genitalia: <bold>A</bold> dorsal view <bold>B</bold> same lateral view. Female genitalia: <bold>C</bold> lateral view, with tergite 8 cut away. Scale line = 0.2 mm. Abbreviations: <bold>d</bold> distiphallus <bold>e</bold> epandrium <bold>g</bold> gonocoxite <bold>ga</bold> gonocoxal apodeme <bold>gs</bold> gonostylus <bold>h</bold> hypandrium <bold>hy</bold> hypoproct <bold>lab</bold> lateral aedeagal bulb <bold>va</bold> ventral apodeme of parameral sheath <bold>A1</bold> acanthophorite spines <bold>f</bold> furca <bold>s</bold> spermatheca <bold>sd</bold> spermathecal duct <bold>ss</bold> spermathecal sac <bold>s8</bold> sternite 8 <bold>s10</bold> sternite 10 <bold>t8</bold>tergite 8 <bold>t9+10</bold> tergites 9 and 10.</p></caption><graphic xmlns:xlink="http://www.w3.org/1999/xlink" xlink:href="ZooKeys-084-039-g003.jpg" position="float" orientation="portrait" xlink:type="simple"/></fig><fig id="F4" position="float" orientation="portrait"><label>Figure 4.</label><caption><p><tp:taxon-name>Heteromphrale</tp:taxon-name> spp.: <tp:taxon-name>Heteromphrale blanca</tp:taxon-name> sp. n.: <bold>A</bold> female head, anterior view [Morphbank entry= <ext-link xmlns:xlink="http://www.w3.org/1999/xlink" ext-link-type="uri" xlink:href="http://www.morphbank.net/?id=579914" xlink:type="simple">579914</ext-link>] <bold>B</bold> male head, anterior view [<ext-link xmlns:xlink="http://www.w3.org/1999/xlink" ext-link-type="uri" xlink:href="http://www.morphbank.net/?id=579921" xlink:type="simple">579921</ext-link>]; <tp:taxon-name>Heteromphrale chilensis</tp:taxon-name> (Kröber): <bold>C</bold> female head, anterior view [<ext-link xmlns:xlink="http://www.w3.org/1999/xlink" ext-link-type="uri" xlink:href="http://www.morphbank.net/?id=579925" xlink:type="simple">579925</ext-link>] <bold>D</bold> male head, anterior view [<ext-link xmlns:xlink="http://www.w3.org/1999/xlink" ext-link-type="uri" xlink:href="http://www.morphbank.net/?id=579932" xlink:type="simple">579932</ext-link>]; <tp:taxon-name>Heteromphrale cyanops</tp:taxon-name> (Edwards): <bold>E</bold> female head, anterior view [<ext-link xmlns:xlink="http://www.w3.org/1999/xlink" ext-link-type="uri" xlink:href="http://www.morphbank.net/?id=579935" xlink:type="simple">579935</ext-link>] <bold>F</bold> male head, anterior view [<ext-link xmlns:xlink="http://www.w3.org/1999/xlink" ext-link-type="uri" xlink:href="http://www.morphbank.net/?id=579942" xlink:type="simple">579942</ext-link>]. Scale line = 0.25 mm.</p></caption><graphic xmlns:xlink="http://www.w3.org/1999/xlink" xlink:href="ZooKeys-084-039-g004.jpg" position="float" orientation="portrait" xlink:type="simple"/></fig></tp:treatment-sec><tp:treatment-sec sec-type="Comments"><title>Comments.</title><p><tp:taxon-name>Heteromphrale blanca</tp:taxon-name> sp. n. is very similar to <tp:taxon-name>Heteromphrale cyanops</tp:taxon-name> in overall body color, but differs considerably in male genitalic morphology and in the shape of the female sternite 8. As in <tp:taxon-name>Heteromphrale chilensis</tp:taxon-name>, the tergite 2 sensory patch is large and distinct, and is divided into two small patches with the setae directed medially. In males, the non-bulbous epandrium distinguishes this species and <tp:taxon-name>Heteromphrale chilensis</tp:taxon-name> from <tp:taxon-name>Heteromphrale cyanops</tp:taxon-name>, but the dense fringe of white setae along the posterior margin, distinguishes <tp:taxon-name>Heteromphrale blanca</tp:taxon-name> sp. n. from <tp:taxon-name>Heteromphrale chilensis</tp:taxon-name>. In females, the rounded sternite 8 distinguishes <tp:taxon-name>Heteromphrale blanca</tp:taxon-name> sp. n. from <tp:taxon-name>Heteromphrale cyanops</tp:taxon-name>, and the fringe of long wispy setae and elongate wispy acanthophorite spines distinguishes this species from <tp:taxon-name>Heteromphrale cyanops</tp:taxon-name> and <tp:taxon-name>Heteromphrale chilensis</tp:taxon-name>.</p></tp:treatment-sec><tp:treatment-sec sec-type="Distribution"><title>Distribution.</title><p>Known only from Argentina (La Rioja, Salta and Tucuman Provinces).</p></tp:treatment-sec><tp:treatment-sec sec-type="Etymology"><title>Etymology.</title><p>The specific epithet is a Latin adjective – <italic>blanca</italic> – meaning white, referring to the dense fringe of white setae along the posterior margin of the epandrium.</p></tp:treatment-sec></tp:taxon-treatment><tp:taxon-treatment><tp:treatment-meta><mixed-citation publication-type="journal"><person-group><name><surname>Winterton</surname><given-names>Shaun L.</given-names></name><name><surname>Gaimari</surname><given-names>Stephen D.</given-names></name></person-group><article-title>Revision of the South American window fly genus <italic>Heteromphrale</italic> Kröber, 1937 (Diptera, Scenopinidae)</article-title><source>Zookeys</source><day>1</day><month>3</month><year>2011</year><volume>2011</volume><issue>84</issue><fpage>39</fpage><lpage>57</lpage><pub-id pub-id-type="doi">10.3897/zookeys.84.774</pub-id></mixed-citation></tp:treatment-meta><tp:nomenclature><tp:taxon-name>
                        <tp:taxon-name-part taxon-name-part-type="genus">Heteromphrale</tp:taxon-name-part>
                        <tp:taxon-name-part taxon-name-part-type="species">chilensis</tp:taxon-name-part>
                    </tp:taxon-name><tp:taxon-authority>(Kröber)</tp:taxon-authority><xref ref-type="fig" rid="F1">Figures 1</xref><xref ref-type="fig" rid="F2">2C–D</xref><xref ref-type="fig" rid="F4">4C–D</xref><xref ref-type="fig" rid="F5">5C–D</xref><xref ref-type="fig" rid="F7">7</xref><xref ref-type="fig" rid="F9">9C–E</xref><xref ref-type="fig" rid="F10">10B</xref><tp:nomenclature-citation-list><tp:nomenclature-citation><tp:taxon-name>Pseudatrichia chilensis</tp:taxon-name><comment><xref ref-type="bibr" rid="B11">Kröber 1928</xref>: 31.</comment></tp:nomenclature-citation><tp:nomenclature-citation><tp:taxon-name>Heteromphrale chilensis</tp:taxon-name><comment> (Kröber). – <xref ref-type="bibr" rid="B12">Kröber 1937</xref>: 221; <xref ref-type="bibr" rid="B4">Hardy 1966</xref>: 2; <xref ref-type="bibr" rid="B7">Kelsey 1969</xref>: 286; <xref ref-type="bibr" rid="B8">1971</xref>: 284.</comment></tp:nomenclature-citation></tp:nomenclature-citation-list></tp:nomenclature><tp:treatment-sec sec-type="Type material"><title>Type material.</title><sec sec-type="Holotype"><title>Holotype</title><p>female, label data: “CHILE Concepción, P. Herbst” / “coll. Lichtwardt” / “<tp:taxon-name>Pseudatrichia chilensis</tp:taxon-name> det. Kröber” / “HOLOTYPUS”. (DEI) <bold>(</bold>micropinmounted<bold>,</bold> reasonable condition except abdomen greasy and antennae missing).</p></sec></tp:treatment-sec><tp:treatment-sec sec-type="Other material examined"><title>Other material examined.</title><p>CHILE: <bold>Elqui Province:</bold> 10 km N La Serena, 10 m, -29°49.27', -71°16.20', 8.X.2003, M.E. Irwin, ex. hand net in coastal dunes [3 males (CASC) (MEI165208, 165209, 165210), 1 female (CASC) (MEI165211), 3 males (CSCA) (MEI165206, 165207 165212)].</p></tp:treatment-sec><tp:treatment-sec sec-type="Diagnosis"><title>Diagnosis.</title><p>Antennal flagellum orange brown, abruptly pear-shaped; female frons with extensive pile; mouthparts much smaller than oral cavity; scutum with glabrous, glossy dorsocentral spot (linear in female); wing with vein R<sub>4</sub> diverging from R<sub>5</sub> at point in basal quarter of cell r<sub>5</sub>; abdomen vivid matte-white with brown suffusion laterally (also medially in female), and with dark brown spot encompassing tergite 2 sensory patch; tergite 2 sensory patch distinct as two small patches; male epandrium not bulbous, without dense fringe of setae; hypandrium lobes sub-triangular with scle<!--PageBreak-->rotized lateral margins; distiphallus arms divergent; lateral aedeagal bulbs relatively small; female sternite 8 rounded posteriorly, without fringing elongate setae; acanthophorite spines robust and stout.</p><fig id="F5" position="float" orientation="portrait"><label>Figure 5.</label><caption><p><tp:taxon-name>Heteromphrale</tp:taxon-name> spp.: <tp:taxon-name>Heteromphrale blanca</tp:taxon-name> sp. n.: <bold>A</bold> female thorax, dorsal view [<ext-link xmlns:xlink="http://www.w3.org/1999/xlink" ext-link-type="uri" xlink:href="http://www.morphbank.net/?id=579911" xlink:type="simple">579911</ext-link>] <bold>B</bold> male thorax, dorsal view [<ext-link xmlns:xlink="http://www.w3.org/1999/xlink" ext-link-type="uri" xlink:href="http://www.morphbank.net/?id=579919" xlink:type="simple">579919</ext-link>]; <tp:taxon-name>Heteromphrale chilensis</tp:taxon-name> (Kröber): <bold>C</bold> female thorax, dorsal view [<ext-link xmlns:xlink="http://www.w3.org/1999/xlink" ext-link-type="uri" xlink:href="http://www.morphbank.net/?id=579923" xlink:type="simple">579923</ext-link>] <bold>D</bold> male thorax, dorsal view [<ext-link xmlns:xlink="http://www.w3.org/1999/xlink" ext-link-type="uri" xlink:href="http://www.morphbank.net/?id=579929" xlink:type="simple">579929</ext-link>]; <tp:taxon-name>Heteromphrale cyanops</tp:taxon-name> (Edwards): <bold>E</bold> female thorax, dorsal view [<ext-link xmlns:xlink="http://www.w3.org/1999/xlink" ext-link-type="uri" xlink:href="http://www.morphbank.net/?id=579933" xlink:type="simple">579933</ext-link>] <bold>F</bold> male thorax, dorsal view [<ext-link xmlns:xlink="http://www.w3.org/1999/xlink" ext-link-type="uri" xlink:href="http://www.morphbank.net/?id=579939" xlink:type="simple">579939</ext-link>]. Scale line = 0.25 mm.</p></caption><graphic xmlns:xlink="http://www.w3.org/1999/xlink" xlink:href="ZooKeys-084-039-g005.jpg" position="float" orientation="portrait" xlink:type="simple"/></fig><fig id="F6" position="float" orientation="portrait"><label>Figure 6.</label><caption><p><tp:taxon-name>Heteromphrale blanca</tp:taxon-name> sp. n.: <bold>A</bold> male, lateral view [<ext-link xmlns:xlink="http://www.w3.org/1999/xlink" ext-link-type="uri" xlink:href="http://www.morphbank.net/?id=579920" xlink:type="simple">579920</ext-link>] <bold>B</bold> female, lateral view [<ext-link xmlns:xlink="http://www.w3.org/1999/xlink" ext-link-type="uri" xlink:href="http://www.morphbank.net/?id=579913" xlink:type="simple">579913</ext-link>]. Scale line = 0.25 mm.</p></caption><graphic xmlns:xlink="http://www.w3.org/1999/xlink" xlink:href="ZooKeys-084-039-g006.jpg" position="float" orientation="portrait" xlink:type="simple"/></fig><fig id="F7" position="float" orientation="portrait"><label>Figure 7.</label><caption><p><tp:taxon-name>Heteromphrale chilensis</tp:taxon-name> (Kröber): <bold>A</bold> male, lateral view [<ext-link xmlns:xlink="http://www.w3.org/1999/xlink" ext-link-type="uri" xlink:href="http://www.morphbank.net/?id=579931" xlink:type="simple">579931</ext-link>] <bold>B</bold> female, lateral view [<ext-link xmlns:xlink="http://www.w3.org/1999/xlink" ext-link-type="uri" xlink:href="http://www.morphbank.net/?id=579924" xlink:type="simple">579924</ext-link>]. Scale line = 0.25 mm.</p></caption><graphic xmlns:xlink="http://www.w3.org/1999/xlink" xlink:href="ZooKeys-084-039-g007.jpg" position="float" orientation="portrait" xlink:type="simple"/></fig></tp:treatment-sec><tp:treatment-sec sec-type="Redescription"><title>Redescription.</title><p>Body length: 2.6–3.2 mm [male], 4.8 mm [female]. <italic>Head</italic> (<xref ref-type="fig" rid="F4">Figs 4C–D</xref>, <xref ref-type="fig" rid="F5">5C–D</xref>). Frons cream-white, female frons with yellow to light brown patch dorsomedially, sometimes more extensive brown-orange suffusion, surface wrinkled, sparsely distributed with small, pale setae; parafacial in male dark orange medially, white along eye margin (in female entirely yellow); ocellar triangle grey pubescent, raised, with anterior ocellus slightly larger than posterior ocellus; occiput and postgena<!--PageBreak--> dark with pale yellow with orange-brown suffusion marginally; face white with brown suffusion; mouthparts pale, relatively small in size, much smaller than oral cavity; pale yellow, including labellum, labellar setae, and small cylindrical palpus; prementum in male dark orange (in female pale yellow); flagellum orange-brown, abruptly pyriform, tapered distally; scape and pedicel brown with a few minute pale setae. <italic>Thorax</italic> (<xref ref-type="fig" rid="F5">Figs 5C–D</xref>, <xref ref-type="fig" rid="F7">7</xref>). Scutum light brown to grey, yellow on postpronotal lobe, anterior part of scutum adjacent to postpronotum, notopleuron, supra-alar area and postalar callus (in female, with yellow more extensive in these areas); entire thorax overlain with dense glaucous pubescence; glossy black dorsocentral patches present at point posterior third of scutum, patches round in male, elongate in female, paired median brown vittae in anterior half; scutellum dark medially, pale marginally; prosternum yellow, bare; proepisternum and proepimeron orange (in female yellow); anepisternum orange in dorsal half and along posterior margin (in female yellow), except white along dorsal margin and grey to brown pubescent anteroventrally; katepisternum grey to brown pubescent, except orange in upper part (in female yellow); anepimeron white to yellow, darkened anteriorly; meron shining glossy brown, except white pubescent dorsally; legs pale cream with uniform or mottled brown suffusion, tibiae orange, with dorsal surface pale; hind tibia becoming darker distally; tarsi dark. <italic>Wing</italic>. Venation pale brown; vein R<sub>4</sub> diverging from R<sub>5</sub> at point in basal quarter of cell r<sub>5</sub>; aberrant specimens with either spurious vein present between distal part of R<sub>5</sub> and C (<xref ref-type="fig" rid="F7">Fig. 7B</xref>) or R<sub>4</sub> incomplete basally; haltere mostly cream-white. <italic>Abdomen</italic> (<xref ref-type="fig" rid="F7">Fig. 7</xref>). Vivid matte-white to cream with brown suffusion laterally; dark brown band posteriorly (more obvious in female), tergite 2 with dark brown band level with and encompassing sensory setal patch; sternites white with brown suffusion laterally; sparse elongate setae on most segments. <italic>Male genitalia</italic> (<xref ref-type="fig" rid="F2">Figs 2C–D</xref>, <xref ref-type="fig" rid="F10">10B</xref>). Epandrium brown basally and pale yellow <!--PageBreak-->marginally; sub-quadrangular with posterior margins tapered, fine setae along margin; hypandrium halves small, sub-triangular with multiple lobes directed posteromedially, dark sclerotized along anterior and lateral margins; gonocoxite with darkly sclerotized, acuminate, dorsal process; gonostylus large, posteriorly directed and united medially, apparently fused to gonocoxites; gonocoxal apodeme broadly flattened, outer margin curved, inner margin straight; ejaculatory apodeme minute, directed ventrally; lateral aedeagal bulbs small; ventral apodeme dark sclerotized; distiphallus divergent laterally around gonostylus, medially directed process from between distiphallus projecting towards hypoproct, curved anteriorly, apex spatulate. <italic>Female genitalia</italic> (<xref ref-type="fig" rid="F9">Figs 9C–E</xref>). Sternite 8 with posterior edge rounded, with longish setae around fringe; acanthophorite spines long and robust.</p></tp:treatment-sec><tp:treatment-sec sec-type="Comments"><title>Comments.</title><p>Originally described in <tp:taxon-name>Pseudatrichia</tp:taxon-name>, <xref ref-type="bibr" rid="B12">Kröber (1937)</xref> later erected <tp:taxon-name>Heteromphrale</tp:taxon-name> to accommodate this species. Although the female holotype is faded, encrusted with naphthalene and dust, and the abdomen is greasy, the distinctive bone-white color of the abdomen is still observable, along with the brown coloration around the tergite 2 sensory patch. In the original description, <xref ref-type="bibr" rid="B11">Kröber (1928)</xref> described the flagellum as red-yellowish color, but the antennae are now lost from the type specimen.</p><p><tp:taxon-name>Heteromphrale chilensis</tp:taxon-name> is easily distinguished from other species of <tp:taxon-name>Heteromphrale</tp:taxon-name> by the glabrous dorsocentral patches on the scutum (elongate in females), mostly bone-white coloured abdomen, basally bulbous antennal first flagellomere, and the relatively tiny mouthparts. As in <tp:taxon-name>Heteromphrale blanca</tp:taxon-name> sp. n., the tergite 2 sensory patch is large and distinct, and is divided into two small patches with the setae directed medially, and the epandrium is not bulbous as in <tp:taxon-name>Heteromphrale cyanops</tp:taxon-name>, but in <tp:taxon-name>Heteromphrale chilensis</tp:taxon-name> there is no dense fringe of long white setae. Also like <tp:taxon-name>Heteromphrale blanca</tp:taxon-name> sp. n., the female sternite 8 is rounded, but in <tp:taxon-name>Heteromphrale chilensis</tp:taxon-name>, the edge is not fringed with long wispy setae, and the acanthophorite spines are robust.</p></tp:treatment-sec><tp:treatment-sec sec-type="Distribution"><title>Distribution.</title><p>Known from Chile (Biobío Region (Concepcíon Province) and Coquimbo Region (Elqui Province)).<!--PageBreak--></p></tp:treatment-sec></tp:taxon-treatment><tp:taxon-treatment><tp:treatment-meta><mixed-citation publication-type="journal"><person-group><name><surname>Winterton</surname><given-names>Shaun L.</given-names></name><name><surname>Gaimari</surname><given-names>Stephen D.</given-names></name></person-group><article-title>Revision of the South American window fly genus <italic>Heteromphrale</italic> Kröber, 1937 (Diptera, Scenopinidae)</article-title><source>Zookeys</source><day>1</day><month>3</month><year>2011</year><volume>2011</volume><issue>84</issue><fpage>39</fpage><lpage>57</lpage><pub-id pub-id-type="doi">10.3897/zookeys.84.774</pub-id></mixed-citation></tp:treatment-meta><tp:nomenclature><tp:taxon-name>
                        <tp:taxon-name-part taxon-name-part-type="genus">Heteromphrale</tp:taxon-name-part>
                        <tp:taxon-name-part taxon-name-part-type="species">cyanops</tp:taxon-name-part>
                    </tp:taxon-name><tp:taxon-authority>(Edwards)</tp:taxon-authority><xref ref-type="fig" rid="F3">Figures 3</xref><xref ref-type="fig" rid="F4">4E–F</xref><xref ref-type="fig" rid="F5">5E–F</xref><xref ref-type="fig" rid="F8">8</xref><xref ref-type="fig" rid="F9">9G–I</xref><xref ref-type="fig" rid="F10">10C</xref><tp:nomenclature-citation-list><tp:nomenclature-citation><tp:taxon-name>Pseudomphrale cyanops</tp:taxon-name><comment><xref ref-type="bibr" rid="B2">Edwards 1932</xref>: 259. – <xref ref-type="bibr" rid="B12">Kröber 1937</xref>: 212; <xref ref-type="bibr" rid="B4">Hardy 1966</xref>: 2.</comment></tp:nomenclature-citation><tp:nomenclature-citation><tp:taxon-name>Heteromphrale cyanops</tp:taxon-name><comment> (Edwards) – <xref ref-type="bibr" rid="B7">Kelsey 1969</xref>: 286.</comment></tp:nomenclature-citation></tp:nomenclature-citation-list></tp:nomenclature><tp:treatment-sec sec-type="Type material"><title>Type material.</title><sec sec-type="Holotype"><title>Holotype</title><p>male, URUGUAY: Montevideo, 21.i.1927, F. &amp; M. Edwards (MEI165200). (BMNH) (excellent condition).</p></sec></tp:treatment-sec><tp:treatment-sec sec-type="Other material examined"><title>Other material examined.</title><p>ARGENTINA: <bold>Catamarca Province:</bold> 50 km W Andalgala, 31.X.1972, G.E. Bohart [1 male (UCDC)]; Andalgala, 4.XI.1972, G.E. Bohart, <tp:taxon-name>Prosopis alba</tp:taxon-name> [1 male (UCDC)]; 28 km SE Tinogasta, 1100 m, -28.2450°, -67.4557°, 17.X.1997, M.E. Irwin, F.D. Parker &amp; S. Roig, ex. inland dunes [4 males (CSCA)]. <bold>La Rioja Province:</bold> Departamento Famatina, 12 km N Pituil, 4135 ft. [1260 m], -28°30'54.36, -67°20'20.04, 15.X.1997, M.E. Irwin, F.D. Parker &amp; S. Roig, ex. Malaise trap [1 female (CASC), 1 female (CSCA)], ex. leaves of <tp:taxon-name>Prosopis</tp:taxon-name> tree [1 male (CASC)], 20.X.1997, ex. leaves of <tp:taxon-name>Prosopis</tp:taxon-name> tree [1 female (CASC)]. 16 km NE Pagancillo, Route 18, 28.XI.1976, ex. sweeping <tp:taxon-name>Prosopis chilensis</tp:taxon-name> [2 males (USNM)]. <bold>Mendoza Province:</bold> Departmento de Levalle, 20 km N Parque Telteca, -32.2916°, -67.3878°, 10.x.1997, M.E. Irwin, F.D. Parker, S. Roig, ex. <tp:taxon-name>Cerecidium</tp:taxon-name> blooms in sandy area [1 male (CASC)]. <bold>Salta Province:</bold> 10 km S Cafayete, 1644 m, -26°09.05', -65°57.31', 22–26.X.2003, M.E. Irwin &amp; F.D. Parker, ex. Malaise trap in <tp:taxon-name>Prosopis</tp:taxon-name>-covered dunes [1 female (CASC), 1 female (CSCA)]. <bold>Tucuman Province:</bold> 8 km NW Amaichá del Valle, 1847 m, -26°32.35', -65°58.37', 22–25.X.2003, M.E. Irwin &amp; F.D. Parker, ex. Malaise trap in ravine [1 female (CASC)].</p></tp:treatment-sec><tp:treatment-sec sec-type="Diagnosis"><title>Diagnosis.</title><p>Antennal flagellum brown, conical and evenly tapered distally; mouthparts normal, nearly filling oral cavity; scutum without glabrous dorsocentral patches; wing with vein R<sub>4</sub> diverging from vein R<sub>5</sub> at point in basal quarter of cell r<sub>5</sub>; abdomen <!--PageBreak--><!--PageBreak-->dark with pale posterior band on tergites 2–5; tergite 2 sensory patch relatively small, as single narrowed patch; male epandrium relatively large and bulbous, without distinctive white setal fringe along posterior margin; hypandrium small, lobes irregular; distiphallus arms parallel; lateral aedeagal bulb relatively large; female sternite 8 shallowly emarginate posteriorly, without fringing elongate setae; acanthophorite spines short and stout<!--PageBreak-->.</p><fig id="F8" position="float" orientation="portrait"><label>Figure 8.</label><caption><p><tp:taxon-name>Heteromphrale cyanops</tp:taxon-name> (Edwards): <bold>A</bold> male, lateral view [<ext-link xmlns:xlink="http://www.w3.org/1999/xlink" ext-link-type="uri" xlink:href="http://www.morphbank.net/?id=579941" xlink:type="simple">579941</ext-link>] <bold>B</bold> female, lateral view [<ext-link xmlns:xlink="http://www.w3.org/1999/xlink" ext-link-type="uri" xlink:href="http://www.morphbank.net/?id=579934" xlink:type="simple">579934</ext-link>]. Scale line = 0.25 mm.</p></caption><graphic xmlns:xlink="http://www.w3.org/1999/xlink" xlink:href="ZooKeys-084-039-g008.jpg" position="float" orientation="portrait" xlink:type="simple"/></fig></tp:treatment-sec><tp:treatment-sec sec-type="Redescription"><title>Redescription.</title><p>Body length: 2.5–3.5 mm [male], 3.0–4.0 mm [female]. <italic>Head</italic> (<xref ref-type="fig" rid="F4">Figs 4E–F</xref>, <xref ref-type="fig" rid="F5">5E–F</xref>). Frons, parafacial, face and gena cream-white to yellow (in female, with tan suffusion on frons, with median furrow), sparsely distributed with small, pale setae; ocellar triangle grey pubescent, slightly raised, with anterior ocellus slightly larger than posterior ocellus occiput and postgena dark, pale marginally with yellow suffusion; face white; mouthparts pale yellow, including labellum, labellar setae, and small cylindrical palpus; prementum pale yellow to slightly darker yellow; antennae with flagellum brown, evenly tapered; scape and pedicel pale brown-orange with a few minute pale setae. <italic>Thorax</italic> (<xref ref-type="fig" rid="F5">Figs 5E–F</xref>, <xref ref-type="fig" rid="F8">8</xref>). Scutum black to grey, cream-white to yellow areas on postpronotal lobe, anterior part of scutum adjacent to postpronotum, notopleuron, supra-alar area and postalar callus with slightly darker, thin, median stripe (more extensive in female in these areas, and additionally with yellow medially on posterior part of scutum, and a slight medial brownish mark extending from scutellum); thorax mostly overlain with dense glaucous pubescence; scutum largely without setae, some present on postpronotal lobe, anepisternum and katepisternum; scutellum dark medially, pale marginally; prosternum yellow, bare; proepisternum and proepimeron yellow, sometimes slightly darker on posterior part; anepisternum yellow in dorsal half and along posterior margin, grey pubescent anteroventrally; katepisternum grey pubescent, except yellow along entire dorsal margin; anepimeron yellow, usually with some grey pubescence anteriorly; meron grey pubescent, except yellow dorsally; coxae light brown; legs pale cream with uniform brown suffusion; basitarsi orange with slightly darker distal tip, and remaining tarsomeres dark orange. <italic>Wing</italic>. Venation pale yellow; vein R<sub>4</sub> diverging from R<sub>5</sub> at point in basal quarter of r<sub>5</sub>; haltere with stem mostly brown, distal part of stem and entire knob white. <italic>Abdomen</italic> (<xref ref-type="fig" rid="F8">Fig. 8</xref>). Tergites dark brown pubescence with pale white band posteriorly; with pale setae, longer laterally; tergite 2 sensory patch small and inconspicuous, as single small, brown narrow patch, completely encompassed within dark brown pubescence; sternites white posteriorly, dark brown anteriorly and laterally; with sparse short pale setae. <italic>Male genitalia</italic> (<xref ref-type="fig" rid="F3">Figs  3</xref>, <xref ref-type="fig" rid="F10">10C</xref>). Epandrium robust, globose, dark orange, with sparse, small white setae; hypandrium lobes small, membranous, sub-triangular, each with two lobes directed posteromedially; gonocoxite with large, darkly sclerotized, anvil-like dorsal process; gonostylus complex, apparently fused to gonocoxites, outer lobe L-shaped with posteriorly directed margin fringed with setae, inner lobe triangular and fused medially; gonocoxal apodeme broadly flattened, and curved medially; ejaculatory apodeme relatively elongate, directed anteriorly; lateral aedeagal bulbs large; ventral apodeme dark sclerotized; distiphallus parallel, ventrally directed towards apex. <italic>Female genitalia</italic> (<xref ref-type="fig" rid="F9">Fig. 9G–I</xref>). Sternite 8 with posterior edge weakly emarginate, margin thin; acanthophorite spines stout.</p><fig id="F9" position="float" orientation="portrait"><label>Figure 9.</label><caption><p><tp:taxon-name>Heteromphrale</tp:taxon-name> spp., female terminalia: <tp:taxon-name>Heteromphrale blanca</tp:taxon-name> sp. n.: <bold>A</bold> dorsal view [<ext-link xmlns:xlink="http://www.w3.org/1999/xlink" ext-link-type="uri" xlink:href="http://www.morphbank.net/?id=579915" xlink:type="simple">579915</ext-link>] <bold>B</bold> lateral view [<ext-link xmlns:xlink="http://www.w3.org/1999/xlink" ext-link-type="uri" xlink:href="http://www.morphbank.net/?id=579916" xlink:type="simple">579916</ext-link>] <bold>C</bold> ventral view [<ext-link xmlns:xlink="http://www.w3.org/1999/xlink" ext-link-type="uri" xlink:href="http://www.morphbank.net/?id=579917" xlink:type="simple">579917</ext-link>]; <tp:taxon-name>Heteromphrale chilensis</tp:taxon-name> (Kröber): <bold>D</bold> dorsal view [<ext-link xmlns:xlink="http://www.w3.org/1999/xlink" ext-link-type="uri" xlink:href="http://www.morphbank.net/?id=579926" xlink:type="simple">579926</ext-link>] <bold>E</bold> lateral view [<ext-link xmlns:xlink="http://www.w3.org/1999/xlink" ext-link-type="uri" xlink:href="http://www.morphbank.net/?id=579927" xlink:type="simple">579927</ext-link>] <bold>F</bold> ventral view [<ext-link xmlns:xlink="http://www.w3.org/1999/xlink" ext-link-type="uri" xlink:href="http://www.morphbank.net/?id=579928" xlink:type="simple">579928</ext-link>]; <tp:taxon-name>Heteromphrale cyanops</tp:taxon-name> (Edwards): <bold>G</bold> dorsal view [<ext-link xmlns:xlink="http://www.w3.org/1999/xlink" ext-link-type="uri" xlink:href="http://www.morphbank.net/?id=579936" xlink:type="simple">579936</ext-link>] <bold>H</bold> lateral view [<ext-link xmlns:xlink="http://www.w3.org/1999/xlink" ext-link-type="uri" xlink:href="http://www.morphbank.net/?id=579937" xlink:type="simple">579937</ext-link>] <bold>I</bold> ventral view [<ext-link xmlns:xlink="http://www.w3.org/1999/xlink" ext-link-type="uri" xlink:href="http://www.morphbank.net/?id=579938" xlink:type="simple">579938</ext-link>]. Scale line = 0.25 mm.</p></caption><graphic xmlns:xlink="http://www.w3.org/1999/xlink" xlink:href="ZooKeys-084-039-g009.jpg" position="float" orientation="portrait" xlink:type="simple"/></fig><fig id="F10" position="float" orientation="portrait"><label>Figure 10.</label><caption><p><tp:taxon-name>Heteromphrale</tp:taxon-name> spp., male terminalia: <bold>A</bold> <tp:taxon-name>Heteromphrale blanca</tp:taxon-name> sp. n., lateral view [<ext-link xmlns:xlink="http://www.w3.org/1999/xlink" ext-link-type="uri" xlink:href="http://www.morphbank.net/?id=579922" xlink:type="simple">579922</ext-link>] <bold>B</bold> <tp:taxon-name>Heteromphrale chilensis</tp:taxon-name> (Kröber), lateral view [<ext-link xmlns:xlink="http://www.w3.org/1999/xlink" ext-link-type="uri" xlink:href="http://www.morphbank.net/?id=579930" xlink:type="simple">579930</ext-link>] <bold>C</bold> <tp:taxon-name>Heteromphrale cyanops</tp:taxon-name> (Edwards), lateral view [<ext-link xmlns:xlink="http://www.w3.org/1999/xlink" ext-link-type="uri" xlink:href="http://www.morphbank.net/?id=579940" xlink:type="simple">579940</ext-link>]. Scale line = 0.25 mm.</p></caption><graphic xmlns:xlink="http://www.w3.org/1999/xlink" xlink:href="ZooKeys-084-039-g010.jpg" position="float" orientation="portrait" xlink:type="simple"/></fig></tp:treatment-sec><tp:treatment-sec sec-type="Comments"><title>Comments.</title><p><tp:taxon-name>Heteromphrale cyanops</tp:taxon-name> was originally described in the genus <tp:taxon-name>Pseudomphrale</tp:taxon-name> by <xref ref-type="bibr" rid="B2">Edwards (1932)</xref> based on a single male specimen from Uruguay. <xref ref-type="bibr" rid="B2">Edwards (1932)</xref> noted that the specimen was taken in a sandy spot near the shore, and also noted that the eye in life was deep blue in color; this eye color is retained in some specimens. <xref ref-type="bibr" rid="B7">Kelsey (1969)</xref> subsequently transferred the species to <tp:taxon-name>Heteromphrale</tp:taxon-name>. <tp:taxon-name>Heteromphrale cyanops</tp:taxon-name> is very similar to <tp:taxon-name>Heteromphrale blanca</tp:taxon-name> sp. n. in overall body coloration, but is <!--PageBreak-->easily distinguished from both other species of <tp:taxon-name>Heteromphrale</tp:taxon-name> by the greatly enlarged, bulbous epandrium in the male, the shallowly emarginate posterior edge of sternite 8 in the female, and by the tergite 2 sensory patch being a relatively small, singular, narrowed patch.</p></tp:treatment-sec><tp:treatment-sec sec-type="Distribution"><title>Distribution.</title><p>Known from Argentina (Catamarca, La Rioja, Mendoza, Salta and Tucuman Provinces) and Uruguay (Montevideo Department).</p></tp:treatment-sec></tp:taxon-treatment><ref-list><ref id="B12"><mixed-citation xmlns:xlink="http://www.w3.org/1999/xlink" xlink:type="simple"><person-group><name name-style="western"><surname>Kröber</surname><given-names>O</given-names></name></person-group> (<year>1937</year>)<article-title> Ein Beitrag zur Kenntnis der Omphraliden (Scenopiniden), Diptera.</article-title><source>Stettiner Entomologische Zeitung</source><volume>98</volume>:<fpage>211</fpage>-<lpage>231</lpage>.</mixed-citation></ref><ref id="B4"><mixed-citation xmlns:xlink="http://www.w3.org/1999/xlink" xlink:type="simple"><person-group><name name-style="western"><surname>Hardy</surname><given-names>DE</given-names></name></person-group> (<year>1966</year>)<article-title> Family Scenopinidae (Omphralidae)</article-title>. In: <person-group><name name-style="western"><surname>Papavero</surname><given-names>N</given-names></name></person-group> (<role>Ed</role>) <source>A Catalogue of the Diptera of the Americas south of the United States</source>. <publisher-name>Departamento de Zoologia, Secretaria da Agricultura</publisher-name>, <publisher-loc>São Paulo</publisher-loc>, <fpage>32.1</fpage>–<lpage>32.5</lpage>.</mixed-citation></ref><ref id="B7"><mixed-citation xmlns:xlink="http://www.w3.org/1999/xlink" xlink:type="simple"><person-group><name name-style="western"><surname>Kelsey</surname><given-names>LP</given-names></name></person-group> (<year>1969</year>)<article-title> A revision of the Scenopinidae (Diptera) of the world</article-title>. <source>Bulletin of the United States National Museum</source><volume>277</volume>: <fpage>1</fpage>–<lpage>336</lpage>. <ext-link ext-link-type="uri" xlink:href="http://www.biodiversitylibrary.org/item/33185" xlink:type="simple">http://www.biodiversitylibrary.org/item/33185</ext-link></mixed-citation></ref><ref id="B8"><mixed-citation xmlns:xlink="http://www.w3.org/1999/xlink" xlink:type="simple"><person-group><name name-style="western"><surname>Kelsey</surname><given-names>LP</given-names></name></person-group> (<year>1971</year>)<article-title> A new scenopinid genus with three new species from Chile.</article-title><source>Pan-Pacific Entomologist</source><volume>47</volume>:<fpage>279</fpage>-<lpage>284</lpage>.</mixed-citation></ref><ref id="B9"><mixed-citation xmlns:xlink="http://www.w3.org/1999/xlink" xlink:type="simple"><person-group><name name-style="western"><surname>Kelsey</surname><given-names>LP</given-names></name></person-group> (<year>1973</year>)<article-title> The zoogeographic distribution of known Scenopinidae (Diptera)</article-title>. <source>Entomological News</source><volume>84</volume>: <fpage>329</fpage>–<lpage>332</lpage>. <ext-link ext-link-type="uri" xlink:href="http://www.biodiversitylibrary.org/item/20571" xlink:type="simple">http://www.biodiversitylibrary.org/item/20571</ext-link><!--PageBreak--></mixed-citation></ref><ref id="B23"><mixed-citation xmlns:xlink="http://www.w3.org/1999/xlink" xlink:type="simple"><person-group><name name-style="western"><surname>Woodley</surname><given-names>NE</given-names></name></person-group> (<year>2009</year>)<article-title> Scenopinidae (Window flies)</article-title>. In: <person-group><name name-style="western"><surname>Brown</surname><given-names>BV</given-names></name><name name-style="western"><surname>Borkent</surname><given-names>A</given-names></name><name name-style="western"><surname>Cumming</surname><given-names>JM</given-names></name><name name-style="western"><surname>Wood</surname><given-names>DM</given-names></name><name name-style="western"><surname>Woodley</surname><given-names>NE</given-names></name><name name-style="western"><surname>Zumbado</surname><given-names>M</given-names></name></person-group> (<role>Eds</role>) <source>Manual of Central American Diptera</source>, Volume <volume>1</volume>. <publisher-name>National Research Council Press</publisher-name>, <publisher-loc>Ottawa</publisher-loc>, <fpage>649</fpage>–<lpage>652</lpage>.</mixed-citation></ref><ref id="B11"><mixed-citation xmlns:xlink="http://www.w3.org/1999/xlink" xlink:type="simple"><person-group><name name-style="western"><surname>Kröber</surname><given-names>O</given-names></name></person-group> (<year>1928</year>)<article-title> Neue Dipteren des Deutschen Entomolog. Museums in Dahlem (Conopidae, Omphralidae, Therevidae, Tabanidae).</article-title><source>Entomologische Mitteilungen</source><volume>17</volume>:<fpage>31</fpage>-<lpage>41</lpage>.</mixed-citation></ref><ref id="B20"><mixed-citation xmlns:xlink="http://www.w3.org/1999/xlink" xlink:type="simple"><person-group><name name-style="western"><surname>Winterton</surname><given-names>SL</given-names></name><name name-style="western"><surname>Metz</surname><given-names>MA</given-names></name></person-group> (<year>2005</year>)<article-title> <italic>Cyrtosathe</italic> gen. n.: the first non-scenopinine window fly from sub-Saharan Africa (Diptera: Scenopinidae)</article-title>. <source>Zootaxa</source><volume>975</volume>: <fpage>1</fpage>–<lpage>12</lpage>. <ext-link ext-link-type="uri" xlink:href="http://www.mapress.com/zootaxa/2005f/zt00975.pdf" xlink:type="simple">http://www.mapress.com/zootaxa/2005f/zt00975.pdf</ext-link></mixed-citation></ref><ref id="B19"><mixed-citation xmlns:xlink="http://www.w3.org/1999/xlink" xlink:type="simple"><person-group><name name-style="western"><surname>Winterton</surname><given-names>SL</given-names></name></person-group> (<year>2005</year>)<article-title> A new species of <italic>Propebrevitrichia</italic> Kelsey (Diptera: Scenopinidae: Scenopininae) from Botswana</article-title>. <source>Zootaxa</source><volume>818</volume>: <fpage>1</fpage>–<lpage>8</lpage>. <ext-link ext-link-type="uri" xlink:href="http://www.mapress.com/zootaxa/2005f/zt00818.pdf" xlink:type="simple">http://www.mapress.com/zootaxa/2005f/zt00818.pdf</ext-link></mixed-citation></ref><ref id="B2"><mixed-citation xmlns:xlink="http://www.w3.org/1999/xlink" xlink:type="simple"><person-group><name name-style="western"><surname>Edwards</surname><given-names>FW</given-names></name></person-group> (<year>1932</year>)<article-title> Scenopinidae, Mydaidae.</article-title><source>Diptera of Patagonia and South Chile</source><volume>5</volume>:<fpage>258</fpage>-<lpage>260</lpage>.</mixed-citation></ref></ref-list></tp:taxon-treatment>
